# Supplementary material for: Unveiling Microbial Dynamics: How Forest Aging Shapes the Microbial Communities of Pinus massoniana
Source: Ecol Evol. 2025 Mar 11;15(3):e71132. doi: 10.1002/ece3.71132 (PMC11896641; doi:10.1002/ece3.71132)
Supplement: Supplementary file 1 — Figure S1. [file ECE3-15-e71132-s001.zip]

Archive with 2 entries (2 files):
- ece371132-sup-0001-Revised Supplementary material-figures0303.docx
- ece371132-sup-0002-Revised Supplementary material-figures0303.pdf
